# Supplementary material for: The photosystem I supercomplex from a primordial green alga Ostreococcus tauri harbors three light-harvesting complex trimers
Source: eLife. 2023 Mar 23;12:e84488. doi: 10.7554/eLife.84488 (PMC10097422; doi:10.7554/eLife.84488)
Supplement: Figure 1—figure supplement 1—source data 1. [file elife-84488-fig1-figsupp1-data1.zip]

Archive with 5 entries (2 files):
- Figure1-figure supplement 1-source data 1/
- Figure1-figure supplement 1-source data 1/Fig1-figS1b uncropped gel with label/
- Figure1-figure supplement 1-source data 1/Fig1-figS1b uncropped gel with label/Fig1-FigS1c_edit.pdf
- Figure1-figure supplement 1-source data 1/Fig1-figS1b-raw data/
- Figure1-figure supplement 1-source data 1/Fig1-figS1b-raw data/Fig1-FigS1c-raw.tif
