# Supplementary material for: The photosystem I supercomplex from a primordial green alga Ostreococcus tauri harbors three light-harvesting complex trimers
Source: eLife. 2023 Mar 23;12:e84488. doi: 10.7554/eLife.84488 (PMC10097422; doi:10.7554/eLife.84488)
Supplement: Figure 11—source data 2. [file elife-84488-fig11-data2.zip]

Archive with 5 entries (2 files):
- Figure11-source data 2/
- Figure11-source data 2/Fig 11b raw data/
- Figure11-source data 2/Fig 11b raw data/immunoblot1_atpb_lhcp1.tif
- Figure11-source data 2/Fig 11b uncropped blots with label/
- Figure11-source data 2/Fig 11b uncropped blots with label/immunoblot1_atpb_lhcp1_labeled.pdf
