# Supplementary material for: The photosystem I supercomplex from a primordial green alga Ostreococcus tauri harbors three light-harvesting complex trimers
Source: eLife. 2023 Mar 23;12:e84488. doi: 10.7554/eLife.84488 (PMC10097422; doi:10.7554/eLife.84488)
Supplement: Figure 11—figure supplement 2—source data 1. [file elife-84488-fig11-figsupp2-data1.zip]

Archive with 2 entries (1 files):
- Figure11-figure supplement 2-source data 1/
- Figure11-figure supplement 2-source data 1/Fig.11_FigS2_qdata.xlsx
